# Supplementary material for: Rheological and Mechanical Properties of Thermoplastic Crystallizable Polyimide-Based Nanocomposites Filled with Carbon Nanotubes: Computer Simulations and Experiments
Source: Polymers (Basel). 2022 Aug 2;14(15):3154. doi: 10.3390/polym14153154 (PMC9370852; doi:10.3390/polym14153154)
Supplement: Supplementary file 1 [file polymers-14-03154-s001.zip]

Archive with 1 entries (1 files):
- polymers-1819170-supplementary.pdf
